# Supplementary material for: Outcomes of Metabolic and Bariatric Surgery in Patients with Inflammatory Bowel Disease: A Long-Term Retrospective Analysis
Source: J Clin Med. 2025 Jan 10;14(2):402. doi: 10.3390/jcm14020402 (PMC11765963; doi:10.3390/jcm14020402)
Supplement: Supplementary file 1 [file jcm-14-00402-s001.zip]

Archive with 1 entries (1 files):
- jcm-3369426-supplementary.pdf
